# Supplementary material for: Characteristics of Optic Disc and Visual Field Changes in Patients with Thyroid-Associated Orbitopathy and Open-Angle Glaucoma
Source: J Clin Med. 2021 Aug 27;10(17):3839. doi: 10.3390/jcm10173839 (PMC8432097; doi:10.3390/jcm10173839)
Supplement: Supplementary file 1 [file jcm-10-03839-s001.zip]

Archive with 1 entries (1 files):
- jcm-1332542-supplementary.pdf
